# Supplementary material for: G-Quadruplexes Formation by the C9orf72 Nucleotide Repeat Expansion d(GGGGCC)n and Conformation Regulation by Fangchinoline
Source: Molecules. 2023 Jun 9;28(12):4671. doi: 10.3390/molecules28124671 (PMC10300829; doi:10.3390/molecules28124671)
Supplement: Supplementary file 1 [file molecules-28-04671-s001.zip]

Archive with 1 entries (1 files):
- molecules-2393182-supplementary.pdf
